# Supplementary material for: Socioeconomic Inequalities in Women’s Undernutrition: Evidence from Nationally Representative Cross-Sectional Bangladesh Demographic and Health Survey 2017–2018
Source: Int J Environ Res Public Health. 2022 Apr 13;19(8):4698. doi: 10.3390/ijerph19084698 (PMC9031436; doi:10.3390/ijerph19084698)
Supplement: Supplementary file 1 [file ijerph-19-04698-s001.zip]

Archive with 1 entries (1 files):
- ijerph-1664532-supplementary.pdf
